# Supplementary material for: Morphology and molecular phylogeny of a new ciliate Anteholosticha nanjiensis sp. nov. (Ciliophora, Hypotrichia) collected from the coastal intertidal zone of the East China Sea
Source: Zookeys. 2026 Mar 16;1273:27–42. doi: 10.3897/zookeys.1273.184181 (PMC13010166; doi:10.3897/zookeys.1273.184181)
Supplement: XML Treatment for Anteholosticha nanjiensis [file zookeys.1273.184181-treatment1.xml]

<!DOCTYPE tp:taxon-treatment
  PUBLIC "-//TaxonX//DTD Taxonomic Treatment Publishing DTD v0 20100105//EN" "tax-treatment-NSO.dtd">
<tp:taxon-treatment xmlns:tp="http://www.plazi.org/taxpub"><tp:treatment-meta><kwd-group><label>Taxon classification</label><kwd>
                <named-content content-type="kingdom">Animalia</named-content>
              </kwd><kwd>
                <named-content content-type="order">Urostylida</named-content>
              </kwd><kwd>
                <named-content content-type="family">Holostichidae</named-content>
              </kwd></kwd-group><mixed-citation publication-type="journal"><person-group><name><surname>Zhao</surname><given-names>Xuetong</given-names></name><name><surname>Wu</surname><given-names>Zehao</given-names></name><name><surname>Jiang</surname><given-names>Yaohan</given-names></name><name><surname>Chen</surname><given-names>Xiangrui</given-names></name></person-group><article-title>Morphology and molecular phylogeny of a new ciliate <italic><tp:taxon-name><tp:taxon-name-part taxon-name-part-type="genus" reg="Anteholosticha">Anteholosticha</tp:taxon-name-part> <tp:taxon-name-part taxon-name-part-type="species" reg="nanjiensis">nanjiensis</tp:taxon-name-part></tp:taxon-name></italic> sp. nov. (<tp:taxon-name><tp:taxon-name-part taxon-name-part-type="phylum" reg="Ciliophora">Ciliophora</tp:taxon-name-part></tp:taxon-name>, <tp:taxon-name><tp:taxon-name-part taxon-name-part-type="subclass" reg="Hypotrichia">Hypotrichia</tp:taxon-name-part></tp:taxon-name>) collected from the coastal intertidal zone of the East China Sea</article-title><source>Zookeys</source><day>16</day><month>03</month><year>2026</year><volume>1273</volume><fpage>27</fpage><lpage>42</lpage><pub-id pub-id-type="doi">10.3897/zookeys.1273.184181</pub-id></mixed-citation></tp:treatment-meta><tp:nomenclature><tp:taxon-name><object-id xmlns:xlink="http://www.w3.org/1999/xlink" content-type="arpha" xlink:type="simple">71E5E9E7-24E9-50FA-923B-78F088FD53E8</object-id><tp:taxon-name-part taxon-name-part-type="genus" reg="Anteholosticha">Anteholosticha</tp:taxon-name-part> <tp:taxon-name-part taxon-name-part-type="species" reg="nanjiensis">nanjiensis</tp:taxon-name-part><object-id xmlns:xlink="http://www.w3.org/1999/xlink" content-type="zoobank" xlink:type="simple">https://zoobank.org/6DA2168B-704F-47F1-8645-DA78BD124B78</object-id></tp:taxon-name><tp:taxon-status xmlns:xlink="http://www.w3.org/1999/xlink" xlink:type="simple">sp. nov.</tp:taxon-status><xref ref-type="fig" rid="F2">Figs 2A–H</xref><xref ref-type="fig" rid="F3">, 3A–L</xref><xref ref-type="fig" rid="F3">, 3Table 1</xref></tp:nomenclature><tp:treatment-sec sec-type="Diagnosis"><title>Diagnosis.</title><p>Body size in vivo 90–115 × 40–50 μm; anterior portion slightly narrowed, posterior end broadly rounded. Cortical granules colourless, spherical, about 0.5 μm in diameter, arranged in more or less longitudinal short rows on whole cortex. Macronuclear nodules 2–4. Adoral zone of membranelles composed of 26–37 membranelles. Two frontoterminal cirri. Midventral cirral pairs 8–14. One right and one left marginal cirral row consisting of 19–28 and 18–28 cirri, respectively. Four bipolar dorsal kineties composed of 10–18, 10–16, 10–17, and 11–17 dikinetids, respectively.</p></tp:treatment-sec><tp:treatment-sec sec-type="Etymology"><title>Etymology.</title><p>The species name nanjiensis refers to Nanji Island, where the new taxon had been discovered.</p></tp:treatment-sec><tp:treatment-sec sec-type="Type materials"><title>Type materials.</title><p>Five slides with protargol staining specimens have been deposited in the ciliate specimen repositories, including one slide (registration number WZH-20221117-01) with the holotype specimen deposited in the Laboratory of Protozoology, Ocean University of China (<abbrev xmlns:xlink="http://www.w3.org/1999/xlink" content-type="institution" xlink:title="Ocean University of China" xlink:type="simple">OUC</abbrev>) and four slides (registration numbers WZH-20221117-02, 03, 04, 05) with paratype specimens deposited in Laboratory of Protozoans in Coastal Water Environments, Ningbo University.</p></tp:treatment-sec><tp:treatment-sec sec-type="Morphological description"><title>Morphological description.</title><p>Body size in vivo 90–115 × 40–50 μm and 93–160 × 38–73 μm after protargol staining (Figs <xref ref-type="fig" rid="F2">2A</xref>, <xref ref-type="fig" rid="F2">2G</xref>, <xref ref-type="fig" rid="F2">2H</xref>, <xref ref-type="fig" rid="F3">3A</xref>, <xref ref-type="fig" rid="F3">3I</xref>, <xref ref-type="fig" rid="F3">3J</xref>). Body shape slightly variable and elliptic; anterior portion slightly narrowed and forming a slightly cephalized appearance, while posterior end broadly rounded (Figs <xref ref-type="fig" rid="F2">2A</xref>, <xref ref-type="fig" rid="F3">3A</xref>, <xref ref-type="fig" rid="F3">3B</xref>). Dorsoventrally flattened about 2:1. Cytoplasm colourless to light grey, containing some lipid droplets, food vacuoles, and some irregular crystals (Figs <xref ref-type="fig" rid="F2">2A</xref>, <xref ref-type="fig" rid="F3">3A</xref>, <xref ref-type="fig" rid="F3">3B</xref>). One contractile vacuole about 11–13 μm across during diastole, positioned in mid-body near left margin (Figs <xref ref-type="fig" rid="F2">2A</xref>, <xref ref-type="fig" rid="F3">3A</xref>, <xref ref-type="fig" rid="F3">3C</xref>). Cortical granules colourless, spherical, about 0.5 μm in diameter, arranged in more or less longitudinal short rows on whole cortex with some single ones sparsely distributed throughout the cell surface (Figs <xref ref-type="fig" rid="F2">2B</xref>, <xref ref-type="fig" rid="F2">2C</xref>, <xref ref-type="fig" rid="F3">3E–G</xref>). Macronuclear nodules 2–4 (usually 4), globular to ellipsoidal, serially distributed in mid-portion of body left of midline which can be easily observed under moderate to high magnification in vivo, with nodule sizes about 7–19 × 6–11 μm (after protargol staining) (Figs <xref ref-type="fig" rid="F2">2D–F</xref>, <xref ref-type="fig" rid="F2">2H</xref>, <xref ref-type="fig" rid="F3">3I</xref>). Micronuclei 1–2, ovoid, located separately among macronuclear nodules, 6 μm in diameter (after protargol staining) (Figs <xref ref-type="fig" rid="F2">2H</xref>, <xref ref-type="fig" rid="F3">3I</xref>). Body apparently flexible, folded or twisted when crawling on bottom of Petri dish or drilling through debris.</p><fig id="F2" position="float" orientation="portrait"><object-id xmlns:xlink="http://www.w3.org/1999/xlink" content-type="doi" xlink:type="simple">10.3897/zookeys.1273.184181.figure2</object-id><object-id xmlns:xlink="http://www.w3.org/1999/xlink" content-type="arpha" xlink:type="simple">EA87ACBF-2E6E-5CDC-988E-234F8BE828F3</object-id><label>Figure 2.</label><caption><p><italic><tp:taxon-name><tp:taxon-name-part taxon-name-part-type="genus" reg="Anteholosticha">Anteholosticha</tp:taxon-name-part> <tp:taxon-name-part taxon-name-part-type="species" reg="nanjiensis">nanjiensis</tp:taxon-name-part></tp:taxon-name></italic> sp. nov. <bold>A–F</bold>. In life; <bold>G, H</bold>. Following protargol staining. <bold>A</bold>. Ventral view of a representative specimen; orange arrow marks the contractile vacuole, and the red arrows point to the cytoplasm granules; <bold>B, C</bold>. Ventral and dorsal views of the same specimen; arrows show the distribution of the cortical granules; <bold>D–F</bold>. Ventral views of different specimens indicate different number of macronuclei; <bold>G</bold>. Holotype, ventral view; arrow marks the buccal cirrus, and arrowhead indicates the parabuccal cirrus; <bold>H</bold>. Holotype, dorsal view; arrows mark the dorsal kineties, and arrowheads point to the basal body pairs at the anterior end of right marginal row. Abbreviations: <abbrev xmlns:xlink="http://www.w3.org/1999/xlink" xlink:title="adoral zone of membranelles" xlink:type="simple">AZM</abbrev>, adoral zone of membranelles; E, endoral; <abbrev xmlns:xlink="http://www.w3.org/1999/xlink" xlink:title="frontal cirri" xlink:type="simple">FC</abbrev>, frontal cirri; <abbrev xmlns:xlink="http://www.w3.org/1999/xlink" xlink:title="frontoterminal cirri" xlink:type="simple">FT</abbrev>, frontoterminal cirri; <abbrev xmlns:xlink="http://www.w3.org/1999/xlink" xlink:title="left marginal row" xlink:type="simple">LMR</abbrev>, left marginal row; <abbrev xmlns:xlink="http://www.w3.org/1999/xlink" xlink:title="macronuclear nodules" xlink:type="simple">Ma</abbrev>, macronuclear nodules; <abbrev xmlns:xlink="http://www.w3.org/1999/xlink" xlink:title="micronuclei" xlink:type="simple">Mi</abbrev>, micronuclei; <abbrev xmlns:xlink="http://www.w3.org/1999/xlink" xlink:title="midventral pair" xlink:type="simple">MP</abbrev>, midventral pair; <abbrev xmlns:xlink="http://www.w3.org/1999/xlink" xlink:title="midventral cirral row" xlink:type="simple">MVR</abbrev>, midventral cirral row; P, paroral; <abbrev xmlns:xlink="http://www.w3.org/1999/xlink" xlink:title="pretransverse ventral cirri" xlink:type="simple">PTC</abbrev>, pretransverse ventral cirri; <abbrev xmlns:xlink="http://www.w3.org/1999/xlink" xlink:title="right marginal row" xlink:type="simple">RMR</abbrev>, right marginal row; <abbrev xmlns:xlink="http://www.w3.org/1999/xlink" xlink:title="transverse cirri" xlink:type="simple">TC</abbrev>, transverse cirri. Scale bars: 60 μm.</p></caption><graphic xmlns:xlink="http://www.w3.org/1999/xlink" xlink:href="zookeys-1273-027_article-184181__-g002.jpg" id="oo_1562722.jpg" position="float" orientation="portrait" xlink:type="simple"><uri content-type="original_file" xlink:type="simple">https://binary.pensoft.net/fig/1562722</uri></graphic></fig><fig id="F3" position="float" orientation="portrait"><object-id xmlns:xlink="http://www.w3.org/1999/xlink" content-type="doi" xlink:type="simple">10.3897/zookeys.1273.184181.figure3</object-id><object-id xmlns:xlink="http://www.w3.org/1999/xlink" content-type="arpha" xlink:type="simple">F700E103-E767-570E-AE7D-90329EB27CB5</object-id><label>Figure 3.</label><caption><p>Photomicrographs of <italic><tp:taxon-name><tp:taxon-name-part taxon-name-part-type="genus" reg="Anteholosticha">Anteholosticha</tp:taxon-name-part> <tp:taxon-name-part taxon-name-part-type="species" reg="nanjiensis">nanjiensis</tp:taxon-name-part></tp:taxon-name></italic> sp. nov. <bold>A–G</bold>. In life; <bold>H–L</bold>. Following protargol staining. <bold>A</bold>. Ventral view of represent individual to show the body shape; arrow marks the contractile vacuole; <bold>B</bold>. Ventral views show the different individual; <bold>C</bold>. Ventrolateral view; arrow indicates the contractile vacuole; <bold>D</bold>. Ventral view; arrow marks the transverse cirri; <bold>E</bold>. Lateral to ventral views show the cortical granules; arrows mark the cortical granules, and arrowheads point to the transverse cirri; <bold>F</bold>. Ventral view; arrows show the distribution of the cortical granules; <bold>G</bold>. Dorsal view; arrows show the distribution of the cortical granules; <bold>H</bold>. Dorsal view; arrowheads indicate the dorsal kineties; <bold>I</bold>. Holotype, ventral view; black arrow denotes the frontoterminal cirri, blue arrow points to the right marginal row, blue arrowhead points to the left marginal row, and black arrowheads mark the micronuclei; <bold>J</bold>. Holotype, dorsal view; blue arrowheads mark the dorsal kineties, and blue arrows point to the basal body pairs at the anterior end of right marginal row; <bold>K</bold>. Anterior ventral cell portion; black arrows denote the frontal cirri, black arrowhead points to the parabuccal cirrus, blue arrow marks the paroral, blue arrowhead indicates the endoral, and blue double arrowhead points to the buccal cirrus; <bold>L</bold>. The posterior dorsal cell portion; arrow shows the transverse cirri, and arrowheads point to the pretransverse ventral cirri; <bold>M</bold>. Dorsal view; arrows mark the dorsal kineties, and arrowheads point to the basal body pairs at the anterior end of right marginal row. Abbreviations: <abbrev xmlns:xlink="http://www.w3.org/1999/xlink" xlink:title="macronuclear nodules" xlink:type="simple">Ma</abbrev>, macronuclear nodules. Scale bars: 60 μm <bold>(A–C, I, J)</bold>; 30 μm <bold>(K, M)</bold>.</p></caption><graphic xmlns:xlink="http://www.w3.org/1999/xlink" xlink:href="zookeys-1273-027_article-184181__-g003.jpg" id="oo_1562723.jpg" position="float" orientation="portrait" xlink:type="simple"><uri content-type="original_file" xlink:type="simple">https://binary.pensoft.net/fig/1562723</uri></graphic></fig><p>Adoral zone of membranelles (<abbrev xmlns:xlink="http://www.w3.org/1999/xlink" xlink:title="adoral zone of membranelles" xlink:type="simple">AZM</abbrev>) occupying 25–39% (on average 31%) of body length after protargol staining, composed of 26–37 membranelles, with cilia up to 9–11 μm long in vivo (Figs <xref ref-type="fig" rid="F2">2A</xref>, <xref ref-type="fig" rid="F2">2G</xref>, <xref ref-type="fig" rid="F3">3A</xref>, <xref ref-type="fig" rid="F3">3I</xref>, <xref ref-type="fig" rid="F3">3T</xref>able 1). Paroral and endoral membrane almost the same length, distinctly intersecting each other and terminating anteriorly in upper 1/3 of buccal field (Figs <xref ref-type="fig" rid="F2">2G</xref>, <xref ref-type="fig" rid="F3">3I</xref>, <xref ref-type="fig" rid="F3">3K</xref>). Cirral pattern shown in Figs <xref ref-type="fig" rid="F2">2</xref>, <xref ref-type="fig" rid="F3">3</xref>. Three slightly enlarged frontal cirri lying in frontal area (Figs <xref ref-type="fig" rid="F2">2G</xref>, <xref ref-type="fig" rid="F3">3I</xref>). Single buccal cirrus situated on the right side of the anterior end of the undulating membranes (Figs <xref ref-type="fig" rid="F2">2G</xref>, <xref ref-type="fig" rid="F3">3I</xref>, <xref ref-type="fig" rid="F3">3K</xref>). Two frontoterminal cirri near and right of distal end of adoral zone of membranelles (Figs <xref ref-type="fig" rid="F2">2G</xref>, <xref ref-type="fig" rid="F3">3I</xref>, <xref ref-type="fig" rid="F3">3K</xref>). Cirri 6–8, relatively transverse, and arranged in J-shaped row (Figs <xref ref-type="fig" rid="F2">2G</xref>, <xref ref-type="fig" rid="F3">3I</xref>, <xref ref-type="fig" rid="F3">3L</xref>). Always two pretransverse ventral cirri located ahead of the right transverse cirrus (Figs <xref ref-type="fig" rid="F2">2G</xref>, <xref ref-type="fig" rid="F3">3L</xref>). Midventral complex only composed of 8–14 pairs of midventral cirri arranged in a typical zigzag pattern, continuing with frontal cirri and extending to the rear 1/3 of the body length (Figs <xref ref-type="fig" rid="F2">2G</xref>, <xref ref-type="fig" rid="F3">3I</xref>). One right and one left marginal cirral row comprising 19–28 and 18–28 cirri, respectively (Figs <xref ref-type="fig" rid="F2">2G</xref>, <xref ref-type="fig" rid="F3">3I</xref>).</p><p>Invariably, four complete bipolar dorsal kineties, composed of 10–18, 10–16, 10–17, and 11–17 dikinetids, respectively; One or two bristles recognized ahead of right marginal cirral row in eightof 20 individuals examined (Figs <xref ref-type="fig" rid="F2">2H</xref>, <xref ref-type="fig" rid="F3">3J</xref>, <xref ref-type="fig" rid="F3">3M</xref>, <xref ref-type="fig" rid="F3">3T</xref>able 1). Dorsal cilia about 3 μm long in vivo (Fig. <xref ref-type="fig" rid="F3">3H</xref>).</p></tp:treatment-sec></tp:taxon-treatment>
